# Supplementary material for: Molecular details of ruthenium red pore block in TRPV channels
Source: EMBO Rep. 2024 Jan 15;25(2):8. doi: 10.1038/s44319-023-00050-0 (PMC10897480; doi:10.1038/s44319-023-00050-0)
Supplement: Supplementary file 2 — EV Figure Source Data [file 44319_2023_50_MOESM2_ESM.zip]

Archive with 31 entries (20 files):
- SourceData/
- SourceData/.DS_Store
- __MACOSX/
- __MACOSX/SourceData/
- __MACOSX/SourceData/._.DS_Store
- SourceData/Fig_EV5/
- SourceData/Fig_EV5/Fig_EV5D.xlsx
- __MACOSX/SourceData/Fig_EV5/
- __MACOSX/SourceData/Fig_EV5/._Fig_EV5D.xlsx
- SourceData/Fig_EV3/
- SourceData/Fig_EV3/Fig_EV3C.xlsx
- __MACOSX/SourceData/Fig_EV3/
- __MACOSX/SourceData/Fig_EV3/._Fig_EV3C.xlsx
- SourceData/Fig_EV3/Fig_EV3D.xlsx
- __MACOSX/SourceData/Fig_EV3/._Fig_EV3D.xlsx
- SourceData/Fig_EV4/
- SourceData/Fig_EV4/Fig_EV4F.xlsx
- __MACOSX/SourceData/Fig_EV4/
- __MACOSX/SourceData/Fig_EV4/._Fig_EV4F.xlsx
- SourceData/Fig_EV4/Fig_EV4E.xlsx
- __MACOSX/SourceData/Fig_EV4/._Fig_EV4E.xlsx
- SourceData/Fig_EV4/Fig_EV4C.xlsx
- __MACOSX/SourceData/Fig_EV4/._Fig_EV4C.xlsx
- SourceData/Fig_EV4/Fig_EV4B.xlsx
- __MACOSX/SourceData/Fig_EV4/._Fig_EV4B.xlsx
- SourceData/Fig_EV1/
- SourceData/Fig_EV1/Fig_EV1C.xlsx
- __MACOSX/SourceData/Fig_EV1/
- __MACOSX/SourceData/Fig_EV1/._Fig_EV1C.xlsx
- SourceData/Fig_EV1/Fig_EV1D.xlsx
- __MACOSX/SourceData/Fig_EV1/._Fig_EV1D.xlsx
