# Supplementary material for: Molecular details of ruthenium red pore block in TRPV channels
Source: EMBO Rep. 2024 Jan 15;25(2):8. doi: 10.1038/s44319-023-00050-0 (PMC10897480; doi:10.1038/s44319-023-00050-0)
Supplement: Supplementary file 2 — EV Figure Source Data [file 44319_2023_50_MOESM2_ESM.zip › SourceData/Fig_EV5/Fig_EV5D.xlsx]

## Sheet: Fig EV5 D
WT		Raw current				(-NMDG)					Inhibition (%)
	Cell #	Mg-Ca free	1 uM RR	10 uM RR	NMDG	Mg-Ca free	1 uM RR	10 uM RR	NMDG		0 uM RR	1 uM RR	10 uM RR
(-80 mV)	23511007	4435.93	1324.61	694.53	661.94	3773.99	662.67	32.59	0		0	82.4411	99.1365
(pA)	23512000	2556.56	644.53	218.91	93.7	2462.86	550.83	125.21	0		0	77.6345	94.9161
	23512007	1065.2	414.01	69.17	59.02	1006.18	354.99	10.15	0		0	64.719	98.9912
	23513000	7084.6	2627.3	1870.2	1422	5662.6	1205.3	448.2	0		0	78.7147	92.0849
	23513001	3577.64	955.08	151.01	109.71	3467.93	845.37	41.3	0		0	75.6232	98.8091
	23514000	2245.58	558.26	339.35	258.73	1986.85	299.53	80.62	0		0	84.9244	95.9423
										Average	0	77.3428	96.6467
										Stdev	0	7.03928	2.85212
										Count	6	6	6
										SEM	0	2.87377	1.16437
T539A		Raw current				(-NMDG)					Inhibition (%)
	Cell #	Mg-Ca free	1 uM RR	10 uM RR	NMDG	Mg-Ca free	1 uM RR	10 uM RR	NMDG		0 uM RR	1 uM RR	10 uM RR
(-80 mV)	23513003	5738.2	3281.9	406.9	191.2	5547	3090.7	215.7	0		0	44.2816	96.1114
(pA)	23513004	4170.3	4018.1	1818.5	1468.1	2702.2	2550	350.4	0		0	5.63245	87.0328
	23513006	7807.8	3100.7	1421.7	1247.5	6560.3	1853.2	174.2	0		0	71.7513	97.3446
	23513007	7560.8	2140.1	1328.6	988.4	6572.4	1151.7	340.2	0		0	82.4767	94.8238
	23514001	2001.1	2475.44	538.21	359.98	1641.12	2115.46	178.23	0		0	-28.9034	89.1397
	23514004	5662.54	253.97	229.55	154.72	5507.82	99.25	74.83	0		0	98.198	98.6414
	23514007	5527.8	4479.2	2786.4	2657	2870.8	1822.2	129.4	0		0	36.5264	95.4925
	23514008	6264.5	3967.8	1518.5	1415.2	4849.3	2552.6	103.3	0		0	47.3615	97.8698
										Average	0	44.6656	94.557
										Stdev	0	41.4706	4.22156
										Count	8	8	8
										SEM	0	14.6621	1.49255
T539A+D542A		Raw current				(-NMDG)					Inhibition (%)
	Cell #	Mg-Ca free	1 uM RR	10 uM RR	NMDG	Mg-Ca free	1 uM RR	10 uM RR	NMDG		0 uM RR	1 uM RR	10 uM RR
(-80 mV)	23511003	1116.59	1115.54	1129.12	631.08	485.51	484.46	498.04	0		0	0.216267	-2.58079
(pA)	23511010	3795.4	3975.4	3825.1	1324.4	2471	2651	2500.7	0		0	-7.2845	-1.20194
	23512005	2446.07	2392.18	2713.16	1450.55	995.52	941.63	1262.61	0		0	5.41325	-26.8292
	23513010	1201.03	1198.45	1125.57	557.83	643.2	640.62	567.74	0		0	0.401119	11.732
	23513002	5179.2	5045	4826.6	1071.5	4107.7	3973.5	3755.1	0		0	3.26704	8.58388
										Average	0	0.402635	-2.05922
										Stdev	0	4.80723	15.1495
										Count	5	5	5
										SEM	0	2.14986	6.77507
