# Supplementary material for: Molecular details of ruthenium red pore block in TRPV channels
Source: EMBO Rep. 2024 Jan 15;25(2):8. doi: 10.1038/s44319-023-00050-0 (PMC10897480; doi:10.1038/s44319-023-00050-0)
Supplement: Supplementary file 2 — EV Figure Source Data [file 44319_2023_50_MOESM2_ESM.zip › SourceData/Fig_EV3/Fig_EV3C.xlsx]

## Sheet: Fig EV3 C
	Raw data							Normalized
at -80 mV	Ruthenium Red (RR) nM [Calbiochem, 557450, stock 10 mM water]							Ruthenium Red (RR) nM [Calbiochem, 557450, stock 10 mM water]
pA	0	1	10	100	1000	10000		0	1	10	100	1000	10000
2022-03-11-0005	3040.5	3088.54	2702.37	1974.96	257.06	-559.81		1	1.0158	0.888791	0.649551	0.0845453	-0.184118
2022-03-11-0006	10615.4	8133.4	7754	5443.6	369.4	217.1		1	0.766189	0.730448	0.512802	0.0347985	0.0204514
2022-03-11-0008	1064.24	1049.07	1013.04	875.37	133.15	-107.96		1	0.985746	0.951891	0.822531	0.125113	-0.101443
2022-03-11-0009	2791.2	1489.7	954.6	609.4	226.3	135.9		1	0.533713	0.342003	0.218329	0.0810762	0.0486887
2022-03-11-0012	1501.39	1569.55	1469.5	1430.24	113.09	-93.39		1	1.0454	0.97876	0.952611	0.0753235	-0.0622024
2022-03-11-0014	9843.5	9364	6795.6	3821.2	780.8	491.2		1	0.951288	0.690364	0.388195	0.0793214	0.0499009
2022-03-16-0006	7202.6	3955.3	1922.2	301.5				1	0.549149	0.266876	0.0418599
2022-03-16-0009	5269	3998.1	1195.1	193				1	0.758797	0.226817	0.0366293
2022-03-16-0010	14272.9	11203.7	3981.3					1	0.784963	0.278941
2022-03-16-0013	4293	2153.6	1495.3					1	0.501654	0.348311
2022-03-16-0017	14887	10765.9	7503.2					1	0.723175	0.50401
2022-03-16-0018	10834.9	11676.6	10568.5	5638.8	896.7	2.2		1	1.07768	0.975413	0.520429	0.0827603	0.000203048
2022-03-16-0019	6098.1	3580.6	2599.6	1270.9	486.4	470.1		1	0.587166	0.426297	0.208409	0.0797625	0.0770896
2022-03-17-0000	6832.1	3128.2	1259.6	154.1				1	0.457868	0.184365	0.0225553
2022-03-17-0001	2292.6	1126.7	402.5	86.3	18.2			1	0.491451	0.175565	0.0376429	0.00793859
2022-03-17-0014	9373	8595.4	7536.4					1	0.917038	0.804054
2022-03-17-0015	16533.8	14508.2	9918.3	2788.9				1	0.877487	0.59988	0.168679
2022-03-17-0016	3161.5	1524.6	639.4	219.4	221.7			1	0.482239	0.202246	0.0693974	0.0701249
2022-03-17-0017	10874.4	10488.8	9221.6	7248.3	1135.3	304.2		1	0.964541	0.84801	0.666547	0.104401	0.027974
2022-03-18-0002	3895.6	3834.7	3734	637.8	10.8	26.9		1	0.984367	0.958517	0.163723	0.00277236	0.00690523
2022-03-18-0003	6687.3	6229.9	1148.4	-198.6				1	0.931602	0.171729	-0.0296981
2022-03-18-0008	2315.3	2388.5	2404.8	1665.9	172.2	126.5		1	1.03162	1.03866	0.719518
Average								1	0.79177	0.572361	0.342762	0.0689948	-0.011655
Stdev								0	0.216231	0.319317	0.315742	0.0363402	0.0807966
Count								22	22	22	18	12	10
SEM								0	0.0461006	0.0680787	0.074421	0.0104905	0.0255501
