# Supplementary material for: Molecular details of ruthenium red pore block in TRPV channels
Source: EMBO Rep. 2024 Jan 15;25(2):8. doi: 10.1038/s44319-023-00050-0 (PMC10897480; doi:10.1038/s44319-023-00050-0)
Supplement: Supplementary file 2 — EV Figure Source Data [file 44319_2023_50_MOESM2_ESM.zip › SourceData/Fig_EV3/Fig_EV3D.xlsx]

## Sheet: Fig EV3 D
	Raw data							Inhibition (%)
at -80 mV	Ruthenium Red (RR) nM [Calbiochem, 557450, stock 10 mM water]							Ruthenium Red (RR) µM [Calbiochem, 557450, stock 10 mM water]
pA	0	1	10	100	1000	10000		0	0.001	0.01	0.1	1	10
2022-03-11-0005	3040.5	3088.54	2702.37	1974.96	257.06	-559.81		0	-1.58	11.1209	35.0449	91.5455	118.412
2022-03-11-0006	10615.4	8133.4	7754	5443.6	369.4	217.1		0	23.3811	26.9552	48.7198	96.5201	97.9549
2022-03-11-0008	1064.24	1049.07	1013.04	875.37	133.15	-107.96		0	1.42543	4.81094	17.7469	87.4887	110.144
2022-03-11-0009	2791.2	1489.7	954.6	609.4	226.3	135.9		0	46.6287	65.7997	78.1671	91.8924	95.1311
2022-03-11-0012	1501.39	1569.55	1469.5	1430.24	113.09	-93.39		0	-4.53979	2.12403	4.73894	92.4676	106.22
2022-03-11-0014	9843.5	9364	6795.6	3821.2	780.8	491.2		0	4.87123	30.9636	61.1805	92.0679	95.0099
2022-03-16-0006	7202.6	3955.3	1922.2	301.5				0	45.0851	73.3124	95.814
2022-03-16-0009	5269	3998.1	1195.1	193				0	24.1203	77.3183	96.3371
2022-03-16-0010	14272.9	11203.7	3981.3					0	21.5037	72.1059
2022-03-16-0013	4293	2153.6	1495.3					0	49.8346	65.1689
2022-03-16-0017	14887	10765.9	7503.2					0	27.6825	49.599
2022-03-16-0018	10834.9	11676.6	10568.5	5638.8	896.7	2.2		0	-7.76842	2.45872	47.9571	91.724	99.9797
2022-03-16-0019	6098.1	3580.6	2599.6	1270.9	486.4	470.1		0	41.2834	57.3703	79.1591	92.0237	92.291
2022-03-17-0000	6832.1	3128.2	1259.6	154.1				0	54.2132	81.5635	97.7445
2022-03-17-0001	2292.6	1126.7	402.5	86.3	18.2			0	50.8549	82.4435	96.2357	99.2061
2022-03-17-0014	9373	8595.4	7536.4					0	8.29617	19.5946
2022-03-17-0015	16533.8	14508.2	9918.3	2788.9				0	12.2513	40.012	83.1321
2022-03-17-0016	3161.5	1524.6	639.4	219.4	221.7			0	51.7761	79.7754	93.0603	92.9875
2022-03-17-0017	10874.4	10488.8	9221.6	7248.3	1135.3	304.2		0	3.54594	15.199	33.3453	89.5599	97.2026
2022-03-18-0002	3895.6	3834.7	3734	637.8	10.8	26.9		0	1.5633	4.14827	83.6277	99.7228	99.3095
2022-03-18-0003	6687.3	6229.9	1148.4	-198.6				0	6.83983	82.8271	102.97
2022-03-18-0008	2315.3	2388.5	2404.8	1665.9	172.2	126.5		0	-3.16158	-3.86559	28.0482	92.5625	94.5363
Average								0	20.823	42.7639	65.7238	93.0591	100.563
Stdev								0	21.6231	31.9317	31.5742	3.4825	7.92136
Count								22	22	22	18	13	11
SEM								0	4.61006	6.80787	7.4421	0.965873	2.38838
