# Supplementary material for: Molecular details of ruthenium red pore block in TRPV channels
Source: EMBO Rep. 2024 Jan 15;25(2):8. doi: 10.1038/s44319-023-00050-0 (PMC10897480; doi:10.1038/s44319-023-00050-0)
Supplement: Supplementary file 2 — EV Figure Source Data [file 44319_2023_50_MOESM2_ESM.zip › SourceData/Fig_EV4/Fig_EV4F.xlsx]

## Sheet: Figure EV4 F
Normalized
Ruthenium Red (RR) µM
0	1	3	10	30	100	300	1000
1	2.78714	7.11307	24.7818	46.1637	34.3406	84.4694	89.5019
1	22.3101	41.3049	29.4954	47.2183	31.3074	73.7125	90.2335
1	0.61211	23.7214	7.73893	31.2625	62.7499	72.4991	86.4744
1	10.1824	12.9231	19.2883	19.667	76.4149	33.5113	96.2211
1	0	18.7457	10.8792	34.0647	23.001	88.1154	91.398
1	13.1294	6.724	20.1703	32.8662	67.2786	90.1426	92.7531
1	15.5694	--	--	--	--	--
Average	9.22724	18.422	18.7257	35.2071	49.1821	73.7417	91.097
Stdev	10.3006	20.6838	17.5144	33.0158	52.1504	71.5962	91.416
Count	7	6	6	6	6	6	6
SEM	9.73485	15.4997	17.3156	30.9642	53.6054	71.4214	92.577
