# Supplementary material for: Molecular details of ruthenium red pore block in TRPV channels
Source: EMBO Rep. 2024 Jan 15;25(2):8. doi: 10.1038/s44319-023-00050-0 (PMC10897480; doi:10.1038/s44319-023-00050-0)
Supplement: Supplementary file 2 — EV Figure Source Data [file 44319_2023_50_MOESM2_ESM.zip › SourceData/Fig_EV4/Fig_EV4E.xlsx]

## Sheet: Figure EV4 E
Raw Data				Normalized									Normalized
Whole Cell at -60 mV				Ruthenium Red (RR) µM									Ruthenium Red (RR) µM
rTRPV2_E609Q				0	1	3	10	30	100	300	1000		0	1	3	10	30	100	300	1000
				1	0.02787	0.07113	0.24782	0.46164	0.34341	0.84469	0.89502		1	2.78714	7.11307	24.7818	46.1637	34.3406	84.4694	89.5019
1000µM	2APB in pA	2APB+RR in pA		1	0.2231	0.41305	0.29495	0.47218	0.31307	0.73713	0.90233		1	22.3101	41.3049	29.4954	47.2183	31.3074	73.7125	90.2335
130921_1	3172	333		1	0.00612	0.23721	0.07739	0.31263	0.6275	0.72499	0.86474		1	0.61211	23.7214	7.73893	31.2625	62.7499	72.4991	86.4744
130921_2	2270	221.7		1	0.10182	0.12923	0.19288	0.19667	0.76415	0.33511	0.96221		1	10.1824	12.9231	19.2883	19.667	76.4149	33.5113	96.2211
130921_4	3432	464.2		1	-0.13415	0.18746	0.10879	0.34065	0.23001	0.88115	0.91398		1	0	18.7457	10.8792	34.0647	23.001	88.1154	91.398
130921_5	1072	40.51		1	0.13129	0.06724	0.2017	0.32866	0.67279	0.90143	0.92753		1	13.1294	6.724	20.1703	32.8662	67.2786	90.1426	92.7531
130921_6	3133	269.5		1	0.15569								1	15.5694	--	--	--	--	--
130921_7	2074	150.3
300µM	2APB in pA	2APB+RR in pA
130921_1	927.2	144		Average	0.0731057	0.18422	0.187255	0.352072	0.491822	0.737417	0.910968		Average	9.22724	18.422	18.7257	35.2071	49.1821	73.7417	91.097
130921_2	3771	991.3		Stdev	0.117627	0.130138	0.0821385	0.102777	0.222641	0.715962	0.914158		Stdev	10.3006	20.6838	17.5144	33.0158	52.1504	71.5962	91.416
130921_3	2821	775.8		Count	7	6	6	6	6	6	6		Count	7	6	6	6	6	6	6
130921_4	3372	2242		SEM	0.0444588	0.0531285	0.0335329	0.0419584	0.0908927	0.714214	0.925769		SEM	9.73485	15.4997	17.3156	30.9642	53.6054	71.4214	92.577
130921_6	1040	123.6
130921_7	1894	186.7
100 µM
100921_1	2813	1847
100921_2	4031	2769
110921_1	940.4	350.3
130921_2	1205	284.2
130921_3	2939	2263
130921_4	2315	757.5
30µM	2APB in pA	2APB+RR in pA
070921_1	3128	1684
070921_2	2139	1129
070921_3	2994	2058
070921_4	2883	2316
070921_5	1732	1142
080921_1	1570	1054
10µM	2APB in pA	2APB+RR in pA
080921_1	2292	1724
080921_2	2814	1984
080921_4	4290	3958
080921_6	2810	2268
080921_7	2923	2605
080921_8	2583	2062
3µM	2APB in pA	2APB+RR in pA
310323_13	1433	1873
310323_14	2304.6	2234.6
310323_15	292.5	251.5
310323_16	916.6	916.6
310323_17	896.5	1064.5
310323_18	1824.7	2274.7
310323_26	1569	1989
1µM	2APB in pA	2APB+RR in pA
100921_1	4449	4325
100921_2	1264	982
100921_3	4411	4384
100921_4	2357	2117
100921_6	1148	1302
100921_7	2125	1846
100921_8	3038	2565
