# Supplementary material for: Molecular details of ruthenium red pore block in TRPV channels
Source: EMBO Rep. 2024 Jan 15;25(2):8. doi: 10.1038/s44319-023-00050-0 (PMC10897480; doi:10.1038/s44319-023-00050-0)
Supplement: Supplementary file 2 — EV Figure Source Data [file 44319_2023_50_MOESM2_ESM.zip › SourceData/Fig_EV4/Fig_EV4C.xlsx]

## Sheet: Figure EV4 C
% Block
Ruthenium Red (RR) µM
0	1	3	10	30	100	300
1	0	0	0	65.0257	61.9275	76.2446
1	0	3.0374	9.02663	29.5144	71.8975	80.8617
1	0	14.0171	2.76243	66.7769	55.6404	65.0344
1	0	0	22.4482	10.7325	72.8234	81.0855
1	2.36323	0	35.0586	33.3774	71.2818	81.6806
1	0	0	11.1167	59.241	45.6292	82.6259
1	--	0	17.2612	55.4238	--	--
1	--	--	--	45.7274	--	--
Average	0.393872	2.43636	13.9534	45.7274	63.2	77.9221
Stdev	0.472646	2.84242	16.279	42.9705	63.4545	78.2576
Count	6	7	7	8	6	6
SEM	0.64595	0.879795	19.3528	41.8857	63.2778	80.3143
