# Supplementary material for: Molecular details of ruthenium red pore block in TRPV channels
Source: EMBO Rep. 2024 Jan 15;25(2):8. doi: 10.1038/s44319-023-00050-0 (PMC10897480; doi:10.1038/s44319-023-00050-0)
Supplement: Supplementary file 2 — EV Figure Source Data [file 44319_2023_50_MOESM2_ESM.zip › SourceData/Fig_EV4/Fig_EV4B.xlsx]

## Sheet: Figure EV4 B
Raw Data				Normalized								% Block
Whole Cell at -60 mV				Ruthenium Red (RR) µM								Ruthenium Red (RR) µM
rTRPV2_M607I				0	1	3	10	30	100	300		0	1	3	10	30	100	300
				1	-0.07367	-0.30705	-0.06314	0.65026	0.61927	0.76245		1	0	0	0	65.0257	61.9275	76.2446
300µM	2APB in pA	2APB+RR in pA		1	-0.11014	0.03037	0.09027	0.29514	0.71898	0.80862		1	0	3.0374	9.02663	29.5144	71.8975	80.8617
190423_9	668.9	158.9		1	-0.09678	0.14017	0.02762	0.66777	0.5564	0.65034		1	0	14.0171	2.76243	66.7769	55.6404	65.0344
190423_10	499	95.5		1	-0.2185	0	0.22448	0.10732	0.72823	0.81085		1	0	0	22.4482	10.7325	72.8234	81.0855
190423_11	3398.2	1188.2		1	0.02363	-0.1874	0.35059	0.33377	0.71282	0.81681		1	2.36323	0	35.0586	33.3774	71.2818	81.6806
190423_12	615.4	116.4		1	-0.19557	-0.24662	0.11117	0.59241	0.45629	0.82626		1	0	0	11.1167	59.241	45.6292	82.6259
190423_13	1275.7	233.7		1	--	-0.26769	0.17261	0.55424		--		1	--	0	17.2612	55.4238	--	--
190423_14	2379.4	413.4		1	--	--		0.45727		--		1	--	--	--	45.7274	--	--
100 µM
190423_15	1364.5	519.5		Average	-0.111838	-0.119746	0.130514	0.457273	0.631998	0.779222		Average	0.393872	2.43636	13.9534	45.7274	63.2	77.9221
190423_16	944.4	265.4		Stdev	0.0876651	0.1742	0.134857	0.197565	0.109644	0.782576		Stdev	0.472646	2.84242	16.279	42.9705	63.4545	78.2576
190423_17	785.4	348.4		Count	6	7	7	8	6	6		Count	6	7	7	8	6	6
190423_18	2458	668		SEM	0.0357891	0.0658415	0.050971	0.0698499	0.044762	0.803144		SEM	0.64595	0.879795	19.3528	41.8857	63.2778	80.3143
190423_19	924.5	265.5
190423_4	859.1	467.1
30µM
310323_1	2722	952
310323_2	1863.5	1313.5
310323_3	302.5	100.5
310323_4	1863.5	1663.5
310323_5	302.6	201.6
310323_6	1014.5	413.5
310323_28	927.4	413.4
10µM
310323_7	2534.2	2694.2
310323_8	664.7	604.7
310323_9	2534	2464
310323_10	1514.6	1174.6
310323_11	1024	665
310323_12	1979	1759
310323_27	1564.2	1294.2
3µM
310323_13	1433	1873
310323_14	2304.6	2234.6
310323_15	292.5	251.5
310323_16	916.6	916.6
310323_17	896.5	1064.5
310323_18	1824.7	2274.7
310323_26	1569	1989
1µM
310323_19	181.4	1674.4
310323_20	1764.6	1894.6
310323_21	1634.3	1814.3
310323_22	1074.6	2114.6
310323_23	2654.5	3234.5
310323_24	846.3	826.3
310323_25	2914.5	3484.5
