# Supplementary material for: Molecular details of ruthenium red pore block in TRPV channels
Source: EMBO Rep. 2024 Jan 15;25(2):8. doi: 10.1038/s44319-023-00050-0 (PMC10897480; doi:10.1038/s44319-023-00050-0)
Supplement: Supplementary file 2 — EV Figure Source Data [file 44319_2023_50_MOESM2_ESM.zip › SourceData/Fig_EV1/Fig_EV1C.xlsx]

## Sheet: Figure EV1 C
Raw Data				Normalized								% Block
Whole Cell at -60 mV				Ruthenium Red (RR) nM [Calbiochem, 557450, stock 10 mM water]								Ruthenium Red (RR) nM [Calbiochem, 557450, stock 10 mM water]
rTRPV2_Wildtype				0	50	100	300	1000	3000	10000		0	50	100	300	1000	3000	10000
				1	0.27845	0.28682	0.98437	0.95524	0.9464	0.99201		1	27.8454	28.6816	98.4367	95.5244	94.6402	99.2012
10µM	2APB in pA	2APB+RR in pA		1	0.51217	0.32737	0.9691	0.98585	0.97495	0.94524		1	51.217	32.737	96.9104	98.5853	97.4951	94.5243
210721_1	4880	38.98		1	0.37494	0.50572	0.9877	0.98091	1	0.92421		1	37.4945	50.572	98.7702	98.0909	100	92.4211
210721_2	2407	131.8		1	0.32506	0.50626	0.97015	0.9897	0.98058	0.98155		1	32.5062	50.6259	97.015	98.9697	98.0579	98.1554
210721_3	1135	86.02		1	0.03711	0.38883	0.98187	0.98432	0.98494	0.90249		1	3.71078	38.8832	98.1873	98.4322	98.4937	90.2486
210721_4	4666	86.07		1		0.45936	0.81569	0.97887	0.98427	0.99115		1	--	45.9364	81.5695	97.8871	98.4269	99.1149
210721_5	446.5	43.54		1			0.50481		0.95408	0.97204		1	--	--	50.4806	--	95.4081	97.2042
210721_6	1741	15.41		1					0.95188	0.9486		1	--	--	--	--	95.1878	94.8603
210721_7	1665	46.55
210721_8	3006	154.5
				Average	0.305546	0.412393	0.88767	0.979148	0.972138	0.957161		Average	30.5548	41.2393	88.7671	97.9149	97.2137	95.7163
				Stdev	0.173696	0.0930371	0.179549	0.0123109	0.0191441	0.952183		Stdev	31.2321	43.7509	87.1555	98.393	97.5814	95.2184
3µM	2APB in pA	2APB+RR in pA		Count	5	6	7	6	8	8		Count	5	6	7	6	8	8
210721_1	3808	204.1		SEM	0.0776794	0.0379823	0.0678632	0.00502588	0.00676845	0.957882		SEM	24.501	44.0871	83.8625	98.3194	97.1956	95.7883
210721_2	5142	128.8
210721_3	3690	0
210721_4	2247	43.64
210721_5	4446	66.97
210721_6	5151	81.03
030921_2	2389	109.7
030921_4	4553	219.1
1µM	2APB in pA	2APB+RR in pA
230721_1	3032	135.7
230721_2	5102	72.18
230721_3	5280	100.8
230721_4	2709	27.91
230721_5	3667	57.49
230721_7	5774	122
0,3µM	2APB in pA	2APB+RR in pA
230721_1	4518	70.63
280721_2	4143	128
280721_7	4866	59.84
110821_2	5876	175.4
110821_3	6747	122.3
110821_4	7238	1334
110821_5	7906	3915
0,1µM	2APB in pA	2APB+RR in pA
150821_3	7259	5177
158021_4	8608	5790
310821_2	3759	1858
310821_3	3595	1775
310821_4	2937	1795
030921_2	2264	1224
0,05µM	2APB in pA	2APB+RR in pA
060921_1	4191	3024
060921_3	2958	1443
060921_6	4510	2819
060921_7	4836	3264
060921_8	3665	3529
