# Supplementary material for: Molecular details of ruthenium red pore block in TRPV channels
Source: EMBO Rep. 2024 Jan 15;25(2):8. doi: 10.1038/s44319-023-00050-0 (PMC10897480; doi:10.1038/s44319-023-00050-0)
Supplement: Supplementary file 2 — EV Figure Source Data [file 44319_2023_50_MOESM2_ESM.zip › SourceData/Fig_EV1/Fig_EV1D.xlsx]

## Sheet: Figure EV1 D
% Block
Ruthenium Red (RR) nM [Calbiochem, 557450, stock 10 mM water]
0	50	100	300	1000	3000	10000
1	27.8454	28.6816	98.4367	95.5244	94.6402	99.2012
1	51.217	32.737	96.9104	98.5853	97.4951	94.5243
1	37.4945	50.572	98.7702	98.0909	100	92.4211
1	32.5062	50.6259	97.015	98.9697	98.0579	98.1554
1	3.71078	38.8832	98.1873	98.4322	98.4937	90.2486
1	--	45.9364	81.5695	97.8871	98.4269	99.1149
1	--	--	50.4806	--	95.4081	97.2042
1	--	--	--	--	95.1878	94.8603
Average	30.5548	41.2393	88.7671	97.9149	97.2137	95.7163
Stdev	31.2321	43.7509	87.1555	98.393	97.5814	95.2184
Count	5	6	7	6	8	8
SEM	24.501	44.0871	83.8625	98.3194	97.1956	95.7883
